# Supplementary material for: Impacts of Food‐Based Flock Size on Foraging Patterns, Activity Time Budget and Foraging Efficiency: Flexible Behavioral Responses of the Wintering Oriental Storks (Ciconia boyciana) to Changes in Aquaculture at Shengjin Lake, China
Source: Ecol Evol. 2025 Feb 27;15(3):e71037. doi: 10.1002/ece3.71037 (PMC11868699; doi:10.1002/ece3.71037)
Supplement: Supplementary file 1 — Table S1. [file ECE3-15-e71037-s001.xlsx]

## Sheet: Data_1
The data of spatial distribution and abundance of the wintering Oriental Storks at Shengjin Lake
Pen culture period (PP)				Non-pen culture period (NPP)
Longitude（°）	Latitude（°）	Density（Ind./km2）		Longitude（°）	Latitude（°）	Density（Ind./km2）
117.004	30.3244	0.05		116.994	30.3539	12.5
117.004	30.3047	1.05		116.994	30.3139	0.5
117.004	30.2945	0.15		116.994	30.2942	0.375
117.014	30.3244	0.35		117.004	30.3639	1.5
117.014	30.3047	0.1		117.004	30.3542	4.625
117.014	30.3539	0.15		117.0043°	30.3843	0.25
117.014	30.2847	2.2		117.004	30.3539	8.625
117.024	30.3244	0.4		117.004	30.3244	0.25
117.024	30.315	1.3		117.004	30.344	0.75
117.024	30.2847	0.35		117.004	30.2942	0.75
117.024	30.344	1.15		117.014	30.3542	2.25
117.034	30.344	0.6		117.014	30.3744	0.5
117.034	30.3539	0.9		117.014	30.3639	7.125
117.034	30.3244	0.1		117.014	30.3539	0.625
117.044	30.3742	1.55		117.014	30.3139	0.125
117.054	30.3742	0.05		117.014	30.344	5.125
117.054	30.3639	1		117.014	30.3244	1.375
117.184	30.4241	0.05		117.024	30.3843	4.5
117.194	30.4241	0.05		117.034	30.3947	19.75
117.204	30.4341	26.35		117.034	30.3843	1.625
117.204	30.4241	28.1		117.064	30.4054	0.875
				117.054	30.4054	1
				117.094	30.4054	4.25
				117.104	30.4054	2
				117.114	30.4054	2.625
				117.114	30.4145	0.5
				117.106	30.4145	4
				117.106	30.4054	2.25
				117.119	30.4145	1.5
				117.131	30.4543	1
				117.131	30.4447	6.25
				117.144	30.4447	14.75
				117.164	30.4543	16.375
				117.164	30.4447	7.5
				117.174	30.4543	15.5
				117.174	30.4447	38.75
				117.184	30.4342	6.25
				117.194	30.4447	9.5
				117.194	30.4342	51.25
				117.194	30.4241	36.75
				117.204	30.4241	0.125

## Sheet: Data_2
The data of flock size as a function of water level in Oriental Storks wintering at Shengjin Lake
Pen culture period (PP)			Non-pen culture period (NPP)
Water leve（m）	Flock size(Ind.)		Water leve（m）	Flock size(Ind.)	Water leve（m）	Flock size(Ind.)	Water leve（m）	Flock size(Ind.)
6.04	2		9.89	3	8.97	4	9.65	6
6.05	1		9.83	3	8.88	15	9.66	8
6.06	3		9.72	3	8.87	3	9.41	15
6.08	1		10.03	3	8.87	4	9.49	6
6.09	2		10.01	3	8.75	3	9.49	3
7.14	3		10.23	3	8.72	3	11.06	3
7.45	1		10.24	3	8.71	3	11.06	2
7.46	2		10.23	3	8.65	7	11.06	6
7.47	1		10.25	3	8.59	10	11.07	3
7.55	1		10.26	3	8.6	8	11.03	3
7.63	3		10.3	3	8.63	12	9.98	3
7.71	1		10.3	3	8.62	6
8.11	10		10.3	4	8.6	4
8.24	5		10.3	3	8.6	14
8.25	1		10.3	3	8.59	20
8.26	5		10.32	4	8.62	18
8.27	5		10.32	5	8.6	10
8.36	1		10.32	3	8.6	6
8.37	2		10.32	3	8.59	12
8.38	2		10.34	3	8.59	16
8.4	1		10.34	4	8.59	7
8.43	1		10.34	3	8.59	17
8.44	3		10.34	5	8.72	3
8.45	5		10.32	7	8.72	16
8.45	4		10.32	3	8.67	23
8.46	1		10.32	4	8.65	14
8.56	2		10.32	5	8.65	27
8.57	1		10.33	3	8.64	3
8.58	1		10.33	3	8.65	13
8.59	9		10.33	3	8.56	5
8.6	5		10.33	3	8.56	4
8.62	2		10.33	3	8.68	6
8.63	1		10.33	3	8.68	10
8.64	1		10.33	3	8.68	10
8.65	8		10.33	3	8.67	13
8.67	2		10.33	3	8.69	4
8.68	1		10.33	3	8.66	59
8.69	1		10.33	3	8.67	24
8.68	6		9.19	6	8.67	71
8.68	5		9.19	5	8.67	3
8.67	7		9.19	8	8.67	14
8.68	3		9.19	5	9.01	7
8.69	8		9.19	9	9.01	8
8.68	11		9.19	3	9.01	48
8.68	6		9.19	3	9.01	60
8.67	10		9.19	8	9.01	10
8.68	13		9.19	6	9.01	5
8.69	6		9.19	6	9.01	17
8.68	1		9.19	7	9.01	11
8.68	1		9.18	4	9.01	5
8.68	4		9.17	3	8.85	42
8.71	2		9.18	3	8.85	36
8.72	3		9.17	3	8.85	20
8.73	2		9.18	3	8.85	5
8.74	1		9.2	3	8.85	9
8.75	2		9.09	3	8.86	9
8.87	3		9.01	10	8.86	15
8.88	1		9.01	14	8.86	40
8.97	7		9.01	5	8.87	22
8.99	6		9.01	8	8.88	13
9	6		9.01	3	8.88	19
9.01	7		9.01	17	8.88	36
9.09	3		9.01	20	8.88	35
9.1	2		9	3	8.86	8
9.17	2		8.99	4	8.86	61
9.18	3		8.99	3	8.53	5
9.2	2		8.99	6	8.53	32
9.71	1		9	3	8.53	14
9.72	2		9	3	8.55	60
9.83	1		9	12	8.54	54
9.86	1		9	3	8.47	69
9.88	1		9	3	8.44	32
9.89	2		8.97	4	8.43	15
10.01	1		8.97	10	8.74	3
10.03	1		8.97	3	8.76	5
10.23	3		8.97	7	8.75	3
10.24	2		8.97	3	8.75	25
10.25	4		8.97	4	8.74	19
10.26	2		8.99	3	8.72	26
10.28	1		8.99	3	9.66	3
10.34	4		8.99	3	9.67	4

## Sheet: Data_3
The data of foraging activity levels of the wintering Oriental Storks at Shengjin Lake
Foraging rate	Foraging effort	Foraging success rate	Water level	Flock size	Pen culture
13.12	0.881034	0.5	11.45	5	PP
10.74	0.306053	0.473684	11.44	1	PP
2.4	0.522963	0.25	11.14	1	PP
4.2	0.852863	0.277778	10.99	1	PP
6.52	0.961303	0.285714	10.97	1	PP
4.58	0.83624	0.210526	8.25	1	PP
22.4	0.982637	0.235294	8.25	3	PP
0	0.0189844	0	8.21	1	PP
0.4	0.302188	0.285714	7.61	8	PP
4	0.77142	0.217391	7.69	2	PP
5.34	0.410477	0.166667	7.11	16	PP
4.9	0.741841	0.117647	7.09	9	PP
5.8	0.408872	0.235294	7.09	92	PP
8.6	0.870674	0.05	7.09	92	PP
14.14	0.840449	0.0470588	7.09	82	PP
16.72	0.828993	0.0425532	7.08	81	PP
14.32	0.88063	0.0384615	7.08	13	PP
16.02	0.88052	0.285714	7.8	14	PP
8.21	0.451984	0.222222	7.8	8	PP
10.3	0.635154	0.294118	8.02	35	PP
9.2	0.906995	0.21875	8.06	37	PP
11.6	0.945024	0.172414	8.21	41	PP
15.2	0.790721	0.181818	8.21	28	PP
8.26	0.946643	0.21875	8.56	32	PP
10.3	0.0295674	0.166667	8.56	15	PP
10.25	0.523523	0.181818	8.56	42	PP
14.65	0.797692	0.166667	7.64	10	PP
5.2	0.479414	0.125	7.89	11	PP
8.6	0.902128	0.315789	7.89	7	PP
9.32	0.408874	0.208333	7.94	5	PP
16.58	0.927898	0.25	8.02	10	PP
14.96	0.842382	0.277778	8.02	8	PP
20.32	0.833274	0.307692	10.2	3	PP
18.62	0.772854	0.230769	10.9	5	PP
12.2	0.657035	0.214286	10.9	2	PP
15.36	0.698176	0.2	10.21	2	PP
36.3	0.998146	0.025641	8.91	1	NPP
35.4	0.972109	0.0769231	8.91	2	NPP
40.2	0.989956	0.0185185	8.91	33	NPP
39.2	0.706383	0.0357143	8.12	3	NPP
19.51	0.831539	0.104478	8.12	1	NPP
39.65	0.778227	0.0746269	8.12	1	NPP
40.32	0.7941	0.166667	8.08	2	NPP
25.6	0.910337	0.0666667	8.08	1	NPP
16.52	0.804298	0.0540541	8.08	1	NPP
21.05	0.789153	0.130435	7.87	12	NPP
26.8	0.832579	0.2	7.87	8	NPP
31.11	0.793013	0.125	7.77	17	NPP
25.62	0.751986	0.122449	7.77	14	NPP
27.32	0.860812	0.111111	8	35	NPP
21.2	0.472721	0.138889	8	47	NPP
19.18	0.770481	0.181818	8.35	42	NPP
15.29	0.782548	0.166667	8.45	38	NPP
16.55	0.60995	0.2	8.53	50	NPP
14.23	0.792983	0.16	8.56	53	NPP
10.2	0.630739	0.105263	8.36	36	NPP
11.3	0.593725	0.166667	8.36	25	NPP
12.5	0.797914	0.157895	8.43	29	NPP
8.36	0.769282	0.130435	8.43	35	NPP
9.21	0.656234	0.0625	10.01	6	NPP
5.6	0.848188	0.047619	9.94	4	NPP
4.9	0.771947	0.125	9.94	8	NPP
7.2	0.677214	0.111111	9.9	11	NPP
7.6	0.774123	0.0526316	9.9	12	NPP

## Sheet: Data_4
The data of activity time budget of the wintering Oriental storks at Shengjin Lake
Behavior type						Pen culture	Flock size	Water level
Resting	Locomotion	Alert	Foraging	Social	Maintenance
0	0	0	0	0	100	PP	7	11.54
28.5714	0	0	0	0	71.4286	PP	7	11.54
71.4286	0	0	0	0	28.5714	PP	7	11.54
0	50	0	0	25	25	PP	4	11.47
100	0	0	0	0	0	PP	1	11.47
50	0	0	0	0	50	PP	2	11.47
100	0	0	0	0	0	PP	1	11.47
0	0	0	100	0	0	PP	1	11.47
0	0	0	100	0	0	PP	2	11.47
0	0	0	100	0	0	PP	1	11.47
0	0	33.3333	66.6667	0	0	PP	3	11.47
0	0	0	60	40	0	PP	5	11.47
33.3333	0	0	0	0	66.6667	PP	3	11.47
75	0	0	0	25	0	PP	4	11.47
33.3333	0	0	0	0	66.6667	PP	3	11.47
33.3333	0	0	0	0	66.6667	PP	3	11.47
0	0	0	100	0	0	PP	2	11.47
0	0	0	100	0	0	PP	5	11.47
0	0	0	100	0	0	PP	3	11.47
33.3333	0	0	33.3333	0	33.3333	PP	3	11.47
0	0	0	0	0	100	PP	4	11.47
20	0	20	0	0	60	PP	5	11.47
75	0	0	0	0	25	PP	4	11.47
100	0	0	0	0	0	PP	3	11.47
0	0	0	100	0	0	PP	1	11.17
0	100	0	0	0	0	PP	1	11.17
100	0	0	0	0	0	PP	1	11.17
100	0	0	0	0	0	PP	1	11.17
0	0	100	0	0	0	PP	1	11.17
100	0	0	0	0	0	PP	1	11.17
0	0	0	0	0	100	PP	1	11.17
0	100	0	0	0	0	PP	1	11.17
0	33.3333	33.3333	0	33.3333	0	PP	3	10.98
0	0	0	0	0	100	PP	1	10.98
0	0	0	100	0	0	PP	1	10.98
100	0	0	0	0	0	PP	1	10.98
0	0	0	100	0	0	PP	1	10.98
0	100	0	0	0	0	PP	1	10.98
0	0	0	100	0	0	PP	3	8.27
100	0	0	0	0	0	PP	3	8.27
66.6667	0	0	0	0	33.3333	PP	3	8.27
66.6667	0	0	0	0	33.3333	PP	3	8.27
66.6667	0	0	0	0	33.3333	PP	3	8.27
66.6667	0	0	33.3333	0	0	PP	3	8.27
0	0	0	100	0	0	PP	3	8.27
0	0	0	100	0	0	PP	3	8.27
0	0	0	100	0	0	PP	3	8.27
0	0	0	100	0	0	PP	3	8.27
0	0	0	100	0	0	PP	3	8.27
0	0	0	100	0	0	PP	3	8.27
0	0	0	100	0	0	PP	2	8.27
0	0	0	100	0	0	PP	2	8.27
0	0	0	100	0	0	PP	2	8.27
50	0	0	50	0	0	PP	2	8.27
100	0	0	0	0	0	PP	1	8.27
0	0	0	0	0	100	PP	1	8.27
100	0	0	0	0	0	PP	1	8.27
0	0	0	0	0	100	PP	1	8.27
0	0	0	0	0	100	PP	1	8.27
0	0	100	0	0	0	PP	1	8.27
0	0	0	0	0	100	PP	1	8.27
0	0	0	0	0	100	PP	1	8.27
0	0	0	0	0	100	PP	1	8.27
100	0	0	0	0	0	PP	1	8.27
0	0	0	100	0	0	PP	1	8.27
0	0	0	100	0	0	PP	1	8.27
0	0	0	100	0	0	PP	1	8.27
0	0	0	100	0	0	PP	1	8.27
0	0	0	100	0	0	PP	1	8.27
0	0	0	100	0	0	PP	1	8.27
0	0	0	100	0	0	PP	1	8.27
0	0	0	100	0	0	PP	1	8.27
60	0	0	0	0	40	PP	5	7.77
40	0	0	0	0	60	PP	5	7.77
20	0	20	0	0	60	PP	5	7.77
50	0	0	0	0	50	PP	6	7.77
16.6667	0	0	0	0	83.3333	PP	6	7.77
28.5714	14.2857	14.2857	0	0	42.8571	PP	7	7.77
16.6667	0	16.6667	0	0	66.6667	PP	6	7.77
16.6667	0	16.6667	0	0	66.6667	PP	6	7.77
66.6667	0	0	0	0	33.3333	PP	3	7.77
100	0	0	0	0	0	PP	3	7.77
100	0	0	0	0	0	PP	3	7.77
50	0	0	0	0	50	PP	2	7.77
50	0	0	0	0	50	PP	2	7.77
0	0	0	100	0	0	PP	1	7.77
0	0	0	0	50	50	PP	2	7.77
50	0	0	0	0	50	PP	2	7.77
25	25	0	0	0	50	PP	4	7.77
100	0	0	0	0	0	PP	4	7.77
66.6667	0	0	0	0	33.3333	PP	3	7.77
33.3333	0	0	0	0	66.6667	PP	3	7.77
12.5	62.5	0	12.5	12.5	0	PP	8	7.61
37.5	0	0	62.5	0	0	PP	8	7.61
57.1429	42.8571	0	0	0	0	PP	7	7.61
14.2857	0	0	57.1429	0	28.5714	PP	7	7.61
16.6667	0	0	50	0	33.3333	PP	6	7.61
16.6667	16.6667	0	33.3333	0	33.3333	PP	6	7.61
57.1429	0	0	0	0	42.8571	PP	7	7.61
80	0	0	0	0	20	PP	5	7.61
60	0	0	0	0	40	PP	5	7.61
100	0	0	0	0	0	PP	1	7.7
0	0	0	0	0	100	PP	1	7.7
0	0	0	0	0	100	PP	1	7.7
0	0	0	0	0	100	PP	1	7.7
100	0	0	0	0	0	PP	1	7.7
50	0	0	16.6667	0	33.3333	PP	6	7.7
0	0	0	0	0	100	PP	1	7.7
100	0	0	0	0	0	PP	1	7.7
100	0	0	0	0	0	PP	2	7.7
100	0	0	0	0	0	PP	2	7.7
50	0	0	0	0	50	PP	2	7.7
0	0	0	0	0	100	PP	1	7.7
100	0	0	0	0	0	PP	1	7.7
100	0	0	0	0	0	PP	1	7.7
0	0	0	0	0	100	PP	1	7.7
100	0	0	0	0	0	PP	1	7.7
0	100	0	0	0	0	PP	1	7.7
0	0	0	0	0	100	PP	1	7.7
100	0	0	0	0	0	PP	1	7.7
0	100	0	0	0	0	PP	1	7.7
50	0	0	0	0	50	PP	2	7.7
0	50	0	0	0	50	PP	2	7.7
100	0	0	0	0	0	PP	1	7.7
0	0	0	0	0	100	PP	1	7.7
0	0	0	0	0	100	PP	1	7.7
0	0	0	50	0	50	PP	2	7.7
0	0	0	0	0	100	PP	2	7.7
100	0	0	0	0	0	PP	2	7.7
0	100	0	0	0	0	PP	1	7.7
0	0	0	100	0	0	PP	1	7.7
0	100	0	0	0	0	PP	1	7.7
0	0	0	50	0	50	PP	2	7.7
0	0	0	100	0	0	PP	3	7.11
0	100	0	0	0	0	PP	1	7.11
28.5714	0	0	14.2857	57.1429	0	PP	7	7.11
0	33.3333	0	16.6667	0	50	PP	6	7.11
0	0	0	100	0	0	PP	1	7.11
40	20	0	0	0	40	PP	5	7.11
28.5714	28.5714	0	0	0	42.8571	PP	7	7.11
50	33.3333	0	16.6667	0	0	PP	6	7.11
28.5714	28.5714	0	0	0	42.8571	PP	7	7.11
50	33.3333	0	16.6667	0	0	PP	6	7.11
16.6667	16.6667	0	16.6667	0	50	PP	6	7.11
30	10	0	60	0	0	PP	10	7.11
33.3333	0	0	66.6667	0	0	PP	3	7.11
14.2857	0	0	14.2857	14.2857	57.1429	PP	7	7.11
22.2222	22.2222	0	11.1111	0	44.4444	PP	9	7.11
66.6667	0	0	16.6667	0	16.6667	PP	6	7.11
44.4444	0	0	11.1111	0	44.4444	PP	9	7.11
53.3333	13.3333	0	0	0	33.3333	PP	15	7.11
0	16.6667	0	66.6667	0	16.6667	PP	12	7.11
33.3333	50	0	16.6667	0	0	PP	6	7.11
50	0	0	25	0	25	PP	8	7.11
25	25	0	25	0	25	PP	8	7.11
0	0	25	25	0	50	PP	4	7.11
36.3636	9.09091	0	54.5455	0	0	PP	11	7.11
54.5455	9.09091	0	18.1818	0	18.1818	PP	11	7.11
44.4444	11.1111	0	33.3333	0	11.1111	PP	9	7.11
50	0	0	25	0	25	PP	8	7.11
0	0	0	100	0	0	PP	1	7.11
0	0	0	100	0	0	PP	1	7.11
0	0	0	100	0	0	PP	2	7.11
33.3333	0	0	66.6667	0	0	PP	3	7.11
33.3333	33.3333	0	33.3333	0	0	PP	3	7.11
100	0	0	0	0	0	PP	1	7.11
0	0	0	100	0	0	PP	1	7.11
0	0	0	100	0	0	PP	4	7.11
0	0	0	0	0	100	PP	3	7.09
33.3333	0	0	0	0	66.6667	PP	3	7.09
66.6667	0	0	0	0	33.3333	PP	3	7.09
66.6667	0	0	0	0	33.3333	PP	3	7.09
100	0	0	0	0	0	PP	3	7.09
33.3333	0	0	0	0	66.6667	PP	3	7.09
25	0	0	0	0	75	PP	4	7.09
50	0	0	0	0	50	PP	4	7.09
25	0	0	0	0	75	PP	4	7.09
100	0	0	0	0	0	PP	4	7.09
30.7692	53.8462	0	0	0	15.3846	PP	13	7.09
46.1538	0	0	0	0	53.8462	PP	13	7.09
100	0	0	0	0	0	PP	3	7.09
50	0	0	50	0	0	PP	2	7.09
100	0	0	0	0	0	PP	1	7.09
100	0	0	0	0	0	PP	1	7.09
100	0	0	0	0	0	PP	1	7.09
0	0	0	0	0	100	PP	1	7.09
100	0	0	0	0	0	PP	1	7.09
100	0	0	0	0	0	PP	1	7.09
100	0	0	0	0	0	PP	1	7.09
100	0	0	0	0	0	PP	1	7.09
0	0	0	0	0	100	PP	1	7.09
0	0	0	0	0	100	PP	1	7.09
100	0	0	0	0	0	PP	1	7.09
100	0	0	0	0	0	PP	1	7.09
100	0	0	0	0	0	PP	1	7.09
100	0	0	0	0	0	PP	2	7.09
50	50	0	0	0	0	PP	2	7.09
50	0	0	0	0	50	PP	2	7.09
100	0	0	0	0	0	PP	2	7.09
100	0	0	0	0	0	PP	2	7.09
100	0	0	0	0	0	PP	2	7.09
100	0	0	0	0	0	PP	2	7.09
0	0	0	50	0	50	PP	2	7.09
50	0	0	0	0	50	PP	2	7.09
0	0	0	0	0	100	PP	2	7.09
0	0	0	0	0	100	PP	2	7.09
50	0	0	0	0	50	PP	2	7.09
0	100	0	0	0	0	PP	2	7.09
11.2676	14.0845	0	73.2394	0	1.40845	PP	71	7.09
10.2564	33.3333	0	38.4615	0	17.9487	PP	78	7.09
20.8955	16.4179	0	55.2239	1.49254	5.97015	PP	67	7.09
13.0435	23.913	0	55.4348	0	7.6087	PP	92	7.09
14.2857	9.89011	0	72.5275	0	3.2967	PP	91	7.09
19.5402	12.6437	0	57.4713	0	10.3448	PP	87	7.09
12.5	12.5	0	68.75	0	6.25	PP	96	7.09
14.9425	2.29885	0	79.3103	0	3.44828	PP	87	7.09
22.0779	14.2857	0	55.8442	0	7.79221	PP	77	7.09
16.129	20.9677	0	58.0645	0	4.83871	PP	62	7.09
36.8421	18.4211	0	36.8421	0	7.89474	PP	38	7.09
20.6897	15.5172	0	53.4483	0	10.3448	PP	58	7.09
29.8507	25.3731	0	34.3284	4.47761	5.97015	PP	67	7.09
31.0345	15.5172	0	48.2759	0	5.17241	PP	58	7.09
28.5714	10.7143	0	55.3571	0	5.35714	PP	56	7.09
24.1379	5.17241	0	67.2414	1.72414	1.72414	PP	58	7.09
18.3333	6.66667	0	63.3333	5	6.66667	PP	60	7.09
50	0	0	0	25	25	PP	4	7.09
40	0	0	40	20	0	PP	5	7.09
22.2222	22.2222	0	44.4444	0	11.1111	PP	9	7.09
30	5	0	30	20	15	PP	20	7.09
13.7931	20.6897	0	41.3793	6.89655	17.2414	PP	29	7.09
19.2308	34.6154	0	26.9231	0	19.2308	PP	26	7.09
28.5714	14.2857	0	42.8571	14.2857	0	PP	14	7.09
17.6471	2.94118	0	64.7059	0	14.7059	PP	34	7.09
18.1818	9.09091	0	36.3636	4.54545	31.8182	PP	22	7.09
20	16.6667	0	53.3333	3.33333	6.66667	PP	30	7.09
21.4286	7.14286	0	25	0	46.4286	PP	28	7.09
18.1818	9.09091	0	45.4545	0	27.2727	PP	11	7.09
90.9091	0	0	9.09091	0	0	PP	11	7.09
92.3077	0	0	7.69231	0	0	PP	13	7.09
55.5556	0	0	33.3333	0	11.1111	PP	9	7.09
20	20	0	20	0	40	PP	5	7.09
11.1111	22.2222	0	44.4444	0	22.2222	PP	9	7.09
30.7692	7.69231	0	34.6154	0	26.9231	PP	26	7.09
66.6667	8.33333	0	4.16667	0	20.8333	PP	24	7.09
68.1818	22.7273	0	0	0	9.09091	PP	22	7.09
57.1429	17.1429	0	14.2857	0	11.4286	PP	35	7.09
45.1613	14.5161	0	17.7419	0	22.5806	PP	62	7.09
59.0909	0	0	4.54545	0	36.3636	PP	44	7.09
25.4902	13.7255	0	54.902	0	5.88235	PP	51	7.09
17.4603	17.4603	0	44.4444	0	20.6349	PP	63	7.09
27.907	11.6279	0	44.186	0	16.2791	PP	43	7.09
18.4211	10.5263	0	60.5263	0	10.5263	PP	38	7.09
33.3333	5.12821	0	30.7692	0	30.7692	PP	39	7.09
22.2222	11.1111	0	22.2222	0	44.4444	PP	9	7.09
0	50	0	50	0	0	PP	2	7.09
60	10	0	25	0	5	PP	20	7.09
0	25	0	75	0	0	PP	4	7.09
33.3333	0	0	66.6667	0	0	PP	6	7.09
38.3333	13.3333	0	23.3333	1.66667	23.3333	PP	60	7.09
48.2143	10.7143	0	19.6429	3.57143	17.8571	PP	56	7.09
33.3333	18.5185	0	40.7407	0	7.40741	PP	27	7.09
28.5714	9.52381	0	14.2857	0	47.619	PP	42	7.09
32.7586	12.069	0	27.5862	3.44828	24.1379	PP	58	7.09
26.4706	0	0	44.1176	2.94118	26.4706	PP	68	7.09
31.9444	6.94444	0	34.7222	1.38889	25	PP	72	7.09
56.338	1.40845	0	12.6761	0	29.5775	PP	71	7.09
41.3793	3.44828	0	6.89655	0	48.2759	PP	58	7.09
54	2	0	6	0	38	PP	50	7.09
0	0	0	100	0	0	PP	1	7.09
0	0	0	100	0	0	PP	1	7.09
28.5714	7.14286	0	26.1905	0	38.0952	PP	42	7.09
33.3333	2.77778	0	16.6667	0	47.2222	PP	36	7.09
40.7407	7.40741	0	18.5185	0	33.3333	PP	27	7.09
63.6364	9.09091	0	9.09091	0	18.1818	PP	11	7.09
33.3333	0	0	66.6667	0	0	PP	3	7.09
50	10	0	10	0	30	PP	10	7.09
60	20	0	20	0	0	PP	5	7.09
50	25	0	25	0	0	PP	4	7.09
0	0	0	0	0	100	PP	1	7.09
0	28.5714	0	0	57.1429	14.2857	PP	7	7.09
9.09091	36.3636	0	0	36.3636	18.1818	PP	11	7.09
0	100	0	0	0	0	PP	1	7.09
0	25	0	0	25	50	PP	4	7.09
0	25	0	0	25	50	PP	4	7.09
20	0	0	0	20	60	PP	10	7.09
0	0	0	0	50	50	PP	2	7.09
50	50	0	0	0	0	PP	2	7.09
50	0	0	0	50	0	PP	4	7.09
66.6667	0	0	33.3333	0	0	PP	3	7.09
37.5	0	0	50	0	12.5	PP	8	7.09
28.5714	14.2857	0	42.8571	0	14.2857	PP	7	7.09
16.6667	8.33333	0	66.6667	0	8.33333	PP	12	7.09
18.1818	27.2727	0	45.4545	0	9.09091	PP	11	7.09
21.1268	8.4507	0	60.5634	0	9.85915	PP	71	7.09
13.3333	2.66667	0	80	0	4	PP	75	7.09
35.0877	1.75439	0	35.0877	3.50877	24.5614	PP	57	7.09
12	4	0	66	2	16	PP	50	7.09
9.52381	9.52381	0	69.0476	0	11.9048	PP	42	7.09
33.3333	12.5	0	0	0	54.1667	PP	24	7.09
10.5263	5.26316	0	26.3158	0	57.8947	PP	19	7.09
51.7241	3.44828	0	20.6897	0	24.1379	PP	29	7.09
42.8571	4.7619	0	23.8095	9.52381	19.0476	PP	21	7.09
30	5	0	25	5	35	PP	20	7.09
30.303	4.54545	0	18.1818	6.06061	40.9091	PP	66	7.09
33.8028	8.4507	0	7.04225	7.04225	43.662	PP	71	7.09
31.4815	0	0	0	0	68.5185	PP	54	7.09
25	1.78571	0	14.2857	0	58.9286	PP	56	7.09
31.0345	1.72414	0	13.7931	0	53.4483	PP	58	7.09
0	25	0	0	0	75	PP	4	7.09
20	0	0	20	0	60	PP	10	7.09
33.3333	9.52381	0	33.3333	0	23.8095	PP	21	7.09
50	18.75	0	12.5	0	18.75	PP	16	7.09
33.3333	22.2222	0	11.1111	0	33.3333	PP	9	7.09
25	0	0	50	0	25	PP	4	7.09
42.8571	0	0	14.2857	0	42.8571	PP	7	7.09
66.6667	0	0	0	0	33.3333	PP	9	7.09
40	20	0	40	0	0	PP	5	7.09
12.5	12.5	0	50	0	25	PP	8	7.09
20	20	0	48	0	12	PP	25	7.09
13.0435	0	0	73.913	0	13.0435	PP	23	7.09
26.0274	5.47945	0	61.6438	0	6.84932	PP	73	7.09
25.974	18.1818	0	50.6494	1.2987	3.8961	PP	77	7.09
24.5902	29.5082	0	37.7049	4.91803	3.27869	PP	61	7.09
15	10	0	53.3333	0	21.6667	PP	60	7.09
28.3582	10.4478	0	43.2836	0	17.9104	PP	67	7.09
36.7347	12.2449	0	28.5714	0	22.449	PP	49	7.09
32.1429	12.5	0	33.9286	0	21.4286	PP	56	7.09
33.3333	0	0	66.6667	0	0	PP	3	7.09
33.3333	0	0	0	66.6667	0	PP	3	7.09
0	42.8571	0	57.1429	0	0	PP	7	7.09
40	13.3333	0	40	0	6.66667	PP	15	7.09
45.4545	0	0	54.5455	0	0	PP	11	7.09
45.4545	0	0	0	54.5455	0	PP	11	7.09
30.303	18.1818	0	33.3333	6.06061	12.1212	PP	33	7.09
21.7391	17.3913	0	52.1739	0	8.69565	PP	23	7.09
0	0	0	100	0	0	PP	2	7.08
0	0	0	0	100	0	PP	4	7.08
40	0	0	60	0	0	PP	5	7.08
13.5135	10.8108	0	51.3514	2.7027	21.6216	PP	37	7.08
18.9189	8.10811	0	59.4595	0	13.5135	PP	37	7.08
34.6154	0	53.8462	7.69231	0	3.84615	PP	26	7.08
28.5714	17.8571	0	46.4286	0	7.14286	PP	28	7.08
46.1538	11.5385	0	11.5385	0	30.7692	PP	26	7.08
50	0	0	50	0	0	PP	2	7.08
0	0	0	100	0	0	PP	2	7.08
10	40	0	0	0	50	PP	10	7.08
80	0	0	0	0	20	PP	5	7.08
16.6667	0	0	50	0	33.3333	PP	6	7.08
100	0	0	0	0	0	PP	1	7.08
48.2143	3.57143	1.78571	26.7857	0	19.6429	PP	56	7.66
46.4286	32.1429	0	7.14286	0	14.2857	PP	28	7.66
78.5714	0	0	0	0	21.4286	PP	42	7.66
46.1538	0	0	15.3846	34.6154	3.84615	PP	26	7.66
100	0	0	0	0	0	PP	1	7.66
25	25	0	50	0	0	PP	4	7.66
11.7647	5.88235	0	52.9412	0	29.4118	PP	17	7.66
11.5385	0	0	76.9231	0	11.5385	PP	26	7.66
10.3448	3.44828	0	55.1724	0	31.0345	PP	29	7.66
19.0476	9.52381	0	52.381	0	19.0476	PP	21	7.66
13.9535	2.32558	0	72.093	0	11.6279	PP	43	7.66
20.5882	5.88235	0	61.7647	0	11.7647	PP	34	7.66
26.087	8.69565	0	52.1739	0	13.0435	PP	23	7.66
30.7692	15.3846	0	38.4615	3.84615	11.5385	PP	26	7.66
17.6471	29.4118	0	47.0588	0	5.88235	PP	17	7.66
0	0	0	100	0	0	PP	1	7.66
0	0	0	100	0	0	PP	11	7.66
18.1818	9.09091	0	54.5455	0	18.1818	PP	11	7.66
0	28.5714	0	71.4286	0	0	PP	7	7.66
5.26316	10.5263	0	68.4211	10.5263	5.26316	PP	19	7.66
33.3333	33.3333	0	16.6667	0	16.6667	PP	6	7.66
50	20	0	10	0	20	PP	10	7.66
60	0	0	10	10	20	PP	10	7.66
0	25	0	75	0	0	PP	4	7.66
0	0	0	25	0	75	PP	4	7.66
42.8571	14.2857	0	42.8571	0	0	PP	7	7.66
80	10	0	10	0	0	PP	10	7.66
28.5714	28.5714	0	42.8571	0	0	PP	7	7.66
30	10	0	40	0	20	PP	10	7.66
33.3333	11.1111	0	55.5556	0	0	PP	9	7.66
50	0	0	50	0	0	PP	6	7.66
25	8.33333	0	66.6667	0	0	PP	12	7.66
23.0769	23.0769	0	46.1538	0	7.69231	PP	13	7.66
14.2857	42.8571	0	42.8571	0	0	PP	7	7.66
15.7895	26.3158	0	57.8947	0	0	PP	19	7.66
20	26.6667	0	53.3333	0	0	PP	15	7.66
33.3333	13.3333	0	46.6667	0	6.66667	PP	15	7.66
31.25	0	0	56.25	0	12.5	PP	16	7.66
25	18.75	0	56.25	0	0	PP	16	7.66
68.75	6.25	0	12.5	0	12.5	PP	16	7.66
5.55556	0	0	83.3333	11.1111	0	PP	18	7.66
11.7647	23.5294	0	58.8235	5.88235	0	PP	17	7.66
37.5	0	0	62.5	0	0	PP	8	7.66
25	8.33333	0	66.6667	0	0	PP	12	7.98
38.4615	0	7.69231	30.7692	0	23.0769	PP	13	7.98
45.4545	0	0	36.3636	0	18.1818	PP	11	7.98
39.1304	13.0435	0	43.4783	0	4.34783	PP	23	7.98
56.25	6.25	0	25	0	12.5	PP	16	7.98
66.6667	33.3333	0	0	0	0	PP	6	7.98
50	25	0	25	0	0	PP	12	7.98
16.6667	16.6667	0	66.6667	0	0	PP	6	7.98
0	15.7895	0	84.2105	0	0	PP	19	7.98
41.1765	2.94118	2.94118	47.0588	0	5.88235	PP	34	7.98
23.3333	0	0	70	0	6.66667	PP	30	7.98
0	0	0	100	0	0	PP	7	7.98
33.3333	0	0	55.5556	0	11.1111	PP	9	7.98
37.5	0	0	37.5	0	25	PP	8	7.98
33.3333	16.6667	0	50	0	0	PP	6	7.98
0	50	0	0	0	50	PP	2	7.98
33.3333	0	0	66.6667	0	0	PP	3	7.98
11.4286	17.1429	0	65.7143	0	5.71429	PP	35	7.98
21.4286	7.14286	14.2857	53.5714	0	3.57143	PP	28	7.98
35.7143	14.2857	0	35.7143	0	14.2857	PP	14	7.98
25	0	0	75	0	0	PP	4	7.98
66.6667	0	0	33.3333	0	0	PP	3	7.98
66.6667	0	0	33.3333	0	0	PP	3	7.98
33.3333	16.6667	0	50	0	0	PP	6	7.98
0	50	0	0	0	50	PP	2	7.98
33.3333	0	0	66.6667	0	0	PP	3	7.98
71.4286	0	28.5714	0	0	0	NPP	7	8.09
100	0	0	0	0	0	NPP	5	8.09
83.3333	0	16.6667	0	0	0	NPP	6	8.09
100	0	0	0	0	0	NPP	5	8.09
0	0	0	100	0	0	NPP	3	8.09
0	33.3333	0	66.6667	0	0	NPP	3	8.09
0	0	25	75	0	0	NPP	4	8.09
0	0	0	100	0	0	NPP	3	8.09
0	0	0	100	0	0	NPP	3	8.09
32.0513	20.5128	0	44.8718	0	2.5641	NPP	78	8.09
28.5714	18.1818	1.2987	48.0519	2.5974	1.2987	NPP	77	8.09
32.7586	13.7931	0	50	3.44828	0	NPP	58	8.09
33.3333	15.2778	0	50	1.38889	0	NPP	72	8.09
12.5	35.4167	0	43.75	2.08333	6.25	NPP	48	7.66
10.4167	29.1667	0	52.0833	4.16667	4.16667	NPP	48	7.66
12.2449	32.6531	2.04082	44.898	4.08163	4.08163	NPP	49	7.66
8.16327	42.8571	0	38.7755	2.04082	8.16327	NPP	49	7.66
8	38	1	45	2	6	NPP	100	7.66
12.8713	35.6436	0	40.5941	0.990099	9.90099	NPP	101	7.66
9.82143	37.5	0	42.8571	1.78571	8.03571	NPP	112	7.66
5.88235	37.2549	1.96078	49.0196	0.980392	4.90196	NPP	102	7.66
8	37.3333	0	46.6667	1.33333	6.66667	NPP	75	7.66
6.49351	41.5584	0	38.961	2.5974	10.3896	NPP	77	7.66
6.57895	40.7895	1.31579	36.8421	3.94737	10.5263	NPP	76	7.66
12.6761	33.8028	0	42.2535	2.8169	8.4507	NPP	71	7.66
7.27273	36.3636	0	38.1818	10.9091	7.27273	NPP	110	7.52
9.375	36.4583	0	41.6667	6.25	6.25	NPP	96	7.52
11.0092	35.7798	0.917431	35.7798	8.25688	8.25688	NPP	109	7.52
4.9505	30.6931	0	44.5545	13.8614	5.94059	NPP	101	7.52
8.57143	34.2857	0	51.4286	5.71429	0	NPP	35	7.52
5.71429	45.7143	2.85714	34.2857	8.57143	2.85714	NPP	35	7.52
12.5	25	0	47.5	12.5	2.5	NPP	40	7.52
12.5	37.5	0	35	10	5	NPP	40	7.52
30.7692	30.7692	0	38.4615	0	0	NPP	13	8.83
23.0769	30.7692	0	46.1538	0	0	NPP	13	8.83
38.4615	23.0769	0	23.0769	15.3846	0	NPP	13	8.83
30.7692	23.0769	0	38.4615	7.69231	0	NPP	13	8.83
23.0769	35.8974	0	28.2051	5.12821	7.69231	NPP	39	8.91
17.9487	25.641	0	28.2051	10.2564	17.9487	NPP	39	8.91
23.0769	28.2051	0	35.8974	5.12821	7.69231	NPP	39	8.91
15.3846	41.0256	0	33.3333	0	10.2564	NPP	39	8.91
26.6667	26.6667	0	40	0	6.66667	NPP	15	8.91
20	40	0	20	13.3333	6.66667	NPP	15	8.91
33.3333	33.3333	0	33.3333	0	0	NPP	15	8.91
13.3333	33.3333	0	40	13.3333	0	NPP	15	8.91
13.6364	22.7273	2.27273	40.9091	9.09091	11.3636	NPP	44	8.91
32.3529	29.4118	0	29.4118	8.82353	0	NPP	34	8.91
17.6471	35.2941	0	29.4118	11.7647	5.88235	NPP	34	8.91
18.4211	28.9474	5.26316	31.5789	10.5263	5.26316	NPP	38	8.91
15.1515	30.303	1.51515	50	0	3.0303	NPP	66	8.91
22.0588	22.0588	0	51.4706	2.94118	1.47059	NPP	68	8.91
14.2857	36.5079	0	39.6825	0	9.52381	NPP	63	8.91
25	30	0	31.6667	3.33333	10	NPP	60	8.91
19.0476	31.746	0	46.0317	0	3.1746	NPP	63	8.91
15.625	35.9375	0	46.875	0	1.5625	NPP	64	8.91
25.3731	29.8507	0	41.791	0	2.98507	NPP	67	8.91
32.2581	24.1935	1.6129	38.7097	0	3.22581	NPP	62	8.91
9.34579	30.8411	0	50.4673	5.60748	3.73832	NPP	107	8.11
14.9533	38.3178	0	37.3832	7.47664	1.86916	NPP	107	8.11
11.215	32.7103	0	42.9907	9.34579	3.73832	NPP	107	8.11
12.1495	32.7103	0.934579	45.7944	6.54206	1.86916	NPP	107	8.11
7.40741	23.4568	0	64.1975	1.23457	3.7037	NPP	81	8.12
23.3333	22.2222	0	45.5556	2.22222	6.66667	NPP	90	8.12
14.4578	32.5301	0	48.1928	0	4.81928	NPP	83	8.12
32.0988	25.9259	0	30.8642	2.46914	8.64198	NPP	81	8.12
20.9877	18.5185	1.23457	39.5062	1.23457	18.5185	NPP	81	8.12
5.66038	16.9811	0	69.8113	1.88679	5.66038	NPP	106	8.12
12.3894	21.2389	0	57.5221	0.884956	7.9646	NPP	113	8.12
10.1695	24.5763	0.847458	59.322	0.847458	4.23729	NPP	118	8.12
12.2807	15.7895	0	66.6667	1.75439	3.50877	NPP	114	8.12
21.1009	13.7615	0.917431	55.0459	3.66972	5.50459	NPP	109	8.12
14.5631	23.301	0	52.4272	1.94175	7.76699	NPP	103	8.12
15.4639	22.6804	0	52.5773	4.12371	5.15464	NPP	97	8.12
15.534	17.4757	0	54.3689	5.82524	6.79612	NPP	103	8.12
0	50	0	50	0	0	NPP	4	8.12
0	0	0	100	0	0	NPP	4	8.12
0	100	0	0	0	0	NPP	2	8.12
0	50	0	50	0	0	NPP	4	8.12
15.2174	4.34783	3.26087	72.8261	0	4.34783	NPP	92	8.08
18.3908	6.89655	1.14943	62.069	2.29885	9.1954	NPP	87	8.08
12.3457	8.64198	0	72.8395	0	6.17284	NPP	81	8.08
31.3433	8.95522	0	44.7761	0	14.9254	NPP	67	8.08
7.9646	31.8584	1.76991	57.5221	0	0.884956	NPP	113	8.08
11.4943	28.7356	0	57.4713	2.29885	0	NPP	87	8.08
15.3846	23.0769	0	56.7308	0	4.80769	NPP	104	8.08
11.3208	17.9245	0	62.2642	0	8.49057	NPP	106	8.08
0	25	0	75	0	0	NPP	4	8.08
0	50	0	50	0	0	NPP	4	8.08
0	0	0	50	0	50	NPP	4	8.08
0	25	0	50	0	25	NPP	4	8.08
3.24675	33.1169	0	62.3377	1.2987	0	NPP	154	8.04
10.4575	30.719	0.653595	55.5556	1.30719	1.30719	NPP	153	8.04
8.10811	28.3784	0	61.4865	1.35135	0.675676	NPP	148	8.04
15.9091	15.1515	0	68.1818	0.757576	0	NPP	132	8.04
10.4	21.6	0	67.2	0	0.8	NPP	125	8.04
16	20	0.8	59.2	1.6	2.4	NPP	125	8.04
18.2482	14.5985	0	64.9635	0.729927	1.45985	NPP	137	8.04
9.44882	12.5984	0	74.0157	0.787402	3.14961	NPP	127	8.04
16.4835	31.8681	0	35.1648	8.79121	7.69231	NPP	91	8.04
22.3529	29.4118	2.35294	32.9412	8.23529	4.70588	NPP	85	8.04
20	26.25	0	37.5	10	6.25	NPP	80	8.04
25	28.75	0	36.25	7.5	2.5	NPP	80	8.04
16	29.6	0	36.8	9.6	8	NPP	125	8.04
14.8438	36.7188	0.78125	34.375	9.375	3.90625	NPP	128	8.04
16.9492	33.8983	0.847458	34.7458	8.47458	5.08475	NPP	118	8.04
23.7288	26.2712	0	33.0508	10.1695	6.77966	NPP	118	8.04
5.96026	36.4238	1.3245	56.2914	0	0	NPP	151	7.99
10.4478	32.0896	0.746269	55.9701	0	0.746269	NPP	134	7.99
17.9104	43.2836	0	33.5821	0.746269	4.47761	NPP	134	7.99
29.0076	24.4275	0	42.7481	0	3.81679	NPP	131	7.99
14.6341	24.3902	0.813008	57.7236	0.813008	1.62602	NPP	123	7.99
13.0435	30.4348	0	52.1739	0	4.34783	NPP	115	7.99
27.5591	18.1102	0.787402	42.5197	1.5748	9.44882	NPP	127	7.99
18.3206	16.0305	0.763359	49.6183	1.52672	13.7405	NPP	131	7.99
2.10526	42.1053	1.05263	54.7368	0	0	NPP	95	7.99
5.31915	44.6809	0	48.9362	0	1.06383	NPP	94	7.99
9.27835	38.1443	0	49.4845	2.06186	1.03093	NPP	97	7.99
12.3596	43.8202	0	42.6966	0	1.1236	NPP	89	7.99
0	44.4444	0	44.4444	11.1111	0	NPP	18	7.99
0	33.3333	0	55.5556	11.1111	0	NPP	18	7.99
0	16.6667	0	66.6667	11.1111	5.55556	NPP	18	7.99
0	27.7778	0	66.6667	0	5.55556	NPP	18	7.99
0	33.3333	0	66.6667	0	0	NPP	9	7.93
0	44.4444	0	55.5556	0	0	NPP	9	7.93
0	22.2222	0	66.6667	0	11.1111	NPP	9	7.93
11.1111	33.3333	0	55.5556	0	0	NPP	9	7.93
13.1313	31.3131	2.0202	42.4242	7.07071	4.0404	NPP	99	7.87
17.5258	32.9897	1.03093	37.1134	6.18557	5.15464	NPP	97	7.87
6.74157	39.3258	0	50.5618	3.37079	0	NPP	89	7.87
15.1515	41.4141	0	34.3434	4.0404	5.05051	NPP	99	7.87
13.4328	31.3433	0	40.2985	11.9403	2.98507	NPP	67	7.87
14.7059	26.4706	0	47.0588	8.82353	2.94118	NPP	68	7.87
18.5714	25.7143	1.42857	42.8571	10	1.42857	NPP	70	7.87
21.7391	28.9855	0	34.7826	13.0435	1.44928	NPP	69	7.87
11.7647	11.7647	0	72.9412	3.52941	0	NPP	85	7.87
17.2414	13.7931	0	62.069	4.5977	2.29885	NPP	87	7.87
9.41176	11.7647	1.17647	68.2353	8.23529	1.17647	NPP	85	7.87
14.1176	17.6471	1.17647	55.2941	9.41176	2.35294	NPP	85	7.87
0	30	0	50	10	10	NPP	20	7.87
5	25	0	60	0	10	NPP	20	7.87
10	35	0	50	5	0	NPP	20	7.87
10	25	0	60	5	0	NPP	20	7.87
5.55556	33.3333	0	55.5556	5.55556	0	NPP	36	7.87
8.33333	44.4444	2.77778	38.8889	2.77778	2.77778	NPP	36	7.87
13.8889	33.3333	0	36.1111	11.1111	5.55556	NPP	36	7.87
10.2564	38.4615	0	38.4615	7.69231	5.12821	NPP	39	7.87
5.12821	32.0513	0.641026	54.4872	1.28205	6.41026	NPP	156	7.87
7.14286	32.8571	0	54.2857	1.42857	4.28571	NPP	140	7.87
10.1911	26.7516	0	53.5032	0	9.55414	NPP	157	7.87
7.45342	24.2236	0.621118	56.5217	0.621118	10.559	NPP	161	7.87
4.1958	24.4755	0.699301	61.5385	1.3986	7.69231	NPP	143	7.87
7.69231	32.3077	0	49.2308	6.15385	4.61538	NPP	65	7.91
14.7059	36.7647	1.47059	35.2941	7.35294	4.41176	NPP	68	7.91
12.3077	40	0	33.8462	6.15385	7.69231	NPP	65	7.91
10.9375	37.5	0	32.8125	10.9375	7.8125	NPP	64	7.91
19.7531	25.9259	0	41.9753	7.40741	4.93827	NPP	81	7.89
17.7215	32.9114	0	37.9747	8.86076	2.53165	NPP	79	7.89
9.78261	34.7826	0	34.7826	10.8696	9.78261	NPP	92	7.89
14.4737	39.4737	0	31.5789	9.21053	5.26316	NPP	76	7.89
0	16.6667	0	83.3333	0	0	NPP	6	7.89
0	33.3333	0	66.6667	0	0	NPP	6	7.89
33.3333	33.3333	0	33.3333	0	0	NPP	6	7.89
16.6667	33.3333	0	50	0	0	NPP	6	7.89
11.7647	23.5294	0	52.9412	11.7647	0	NPP	34	7.89
12.5	12.5	3.125	50	18.75	3.125	NPP	32	7.89
20	14.2857	0	48.5714	14.2857	2.85714	NPP	35	7.89
15.625	18.75	0	43.75	21.875	0	NPP	32	7.89
18.9024	25.6098	1.21951	40.8537	7.31707	6.09756	NPP	164	7.89
12.8049	27.439	0.609756	43.2927	8.53659	7.31707	NPP	164	7.89
14.2012	27.8107	0	38.4615	9.46746	10.0592	NPP	169	7.89
12.1951	31.0976	0	39.0244	10.3659	7.31707	NPP	164	7.89
7.01754	28.0702	0	49.1228	10.5263	5.26316	NPP	57	8.06
9.25926	25.9259	0	48.1481	7.40741	9.25926	NPP	54	8.06
17.0213	40.4255	0	36.1702	4.25532	2.12766	NPP	47	8.06
14.5833	41.6667	0	29.1667	6.25	8.33333	NPP	48	8.06
33.3333	22.2222	0	44.4444	0	0	NPP	9	8.43
44.4444	11.1111	0	44.4444	0	0	NPP	9	8.43
22.2222	11.1111	0	66.6667	0	0	NPP	9	8.43
33.3333	22.2222	0	44.4444	0	0	NPP	9	8.43
50	0	0	50	0	0	NPP	2	8.43
0	0	0	50	0	50	NPP	2	8.43
0	0	0	50	0	50	NPP	2	8.43
50	0	0	50	0	0	NPP	2	8.43
